# Supplementary material for: Ionic and Enzymatic Multiple-Crosslinked Nanogels for Drug Delivery
Source: Polymers (Basel). 2021 Oct 15;13(20):3565. doi: 10.3390/polym13203565 (PMC8541401; doi:10.3390/polym13203565)
Supplement: Supplementary file 1 [file polymers-13-03565-s001.zip]

Archive with 1 entries (1 files):
- polymers-1411154-supplementary.pdf
